# Supplementary material for: Exosome Secretion and Epithelial-Mesenchymal Transition in Ovarian Cancer Are Regulated by Phospholipase D
Source: Int J Mol Sci. 2022 Oct 31;23(21):13286. doi: 10.3390/ijms232113286 (PMC9658871; doi:10.3390/ijms232113286)
Supplement: Supplementary file 1 [file ijms-23-13286-s001.zip]

Archive with 1 entries (1 files):
- ijms-1927596-supplementary.pdf
